# Supplementary material for: Tissue-Cultured Chondrocytes Survive After Irradiation in 1300 Gy Dose
Source: Biomedicines. 2025 Sep 4;13(9):2153. doi: 10.3390/biomedicines13092153 (PMC12467947; doi:10.3390/biomedicines13092153)
Supplement: Supplementary file 1 [file biomedicines-13-02153-s001.zip]

Archive with 2 entries (2 files):
- Supplement 1.pdf
- Supplement 2 - Electron Beam Irradiated Pellets.zip
